# Supplementary material for: Examining the e-cigarette scenario based on distribution, availability, marketing, and banning: A GIS-Based qualitative study in Bangladesh
Source: PLoS One. 2024 Nov 8;19(11):e0312802. doi: 10.1371/journal.pone.0312802 (PMC11548718; doi:10.1371/journal.pone.0312802)
Supplement: S1 Dataset — (XLSX) [file pone.0312802.s001.xlsx]

## Sheet: Sheet1
IDI NO	1.1 Perception Regarding E-Cigarettes	1.1.1 Thoughts about the difference between smoked cigarettes and e-cigarettes	1.1.2 Health effects or adverse effects of e-cigarettes	1.1.3 Most at-risk population from e-cigarette use	1.1.4 Thinking regarding governments’ approach for ever bans e-cigarettes in future	1.2 Perception Regarding E-Cigarettes’ Consumers	1.2.1 Ideas about e-cigarettes’ customer	1.2.2 Time interval for consumers to come to buy e-cigarettes	1.2.3 Reason for like to eat e-cigarettes by consumers	2.1 E-Cigarette Distribution Process	2.1.1 The place of collection of e-cigarettes	2.1.2 Available places in Dhaka for e-cigarettes	2.1.3 Available replicas of e-cigarettes	2.1.4 Consumers come to buy e-cigarettes from outside Dhaka	2.1.5 Imported mechanism of e-cigarettes	2.1.6 Selling process of e-cigarettes by sellers	2.1.7 Selling approach of e-cigarettes in any other way, besides selling in stores	3.1 Marketing Strategies in Respect of E-Cigarette Distribution	3.1.1 Motivational approach for the buyer to sell e-cigarettes	3.1.2 Promotional statement to increase sales of a-cigarettes	3.1.3 Several ads related to e-cigarettes marketing	3.1.4 Written statement regarding advertisements	3.1.5 Giveaways for retailers to promote e-cigarettes	3.1.6 Barriers in respect of selling e buying and selling e-cigarettes	3.1.7 Steps to increase the sale of e-cigarettes	3.1.8 Satisfaction with incorporating e-cigarettes	3.1.9 Future plans that will be done to increase the marketing of e-cigarettes
1	E-cigarettes were long pen type and were rechargeable. It had a maybe coil system and could be installed with some kind of liquid.	By vape, we mean steam, just like boiling water produces a white vapor, our vape works in the same way. And smoking and steaming are two different things. What happens after burning is smoke, and what happens when water boils is steam.	Blue berry liquid is not suitable for many people and many people do not bother to eat it, but very few people complain that it pumps gas in the belly . Besides, I haven't seen any trouble so far. If you smoke cigarettes for 90 to 100 years, then the risk of cancer is 100%. E-cigarettes do not cause cancer. Cancer cells are inactive in our body then cancer cells become active due to our bad life …	Clone or replica some juices used to come from Malaysia, if you eat them, you may get a sore throat, something of this type of allergy and throat problems. Now this juice does not come and no one gets sick. Now-a-days kids use it - but we don't encourage them from here. They buy from the sidewalk, where there is no regulation. If street shoppers could sell more, they will be more benefitted.	There is no point in saying anything to the government. Basically, British Tobacco has been pressuring the government for several years to ban e-cigarettes. Because their sells have decreased due to e-cigarettes. I will tell the government, where e-cigarettes are less harmful than normal cigarettes, then why should we stop it!(Asked to turn off the recording and then shared e-cigarettes the gover…	Middle-aged people often smoke many cigarettes throughout the day. Then their friends who use e-cigarettes ask their friends to switch to e-cigarettes instead of smoking more. Because we all know that excessive smoking is bad for the heart. And among those who use e-cigarettes, no one has yet complained that the e-cigarette is bad. Thus, friends are influenced by friends. Boys come more but girls…	I would call former vapers as professionals. 60% can be upper class professional customers. Now almost every 25+ of age are doing some job, 60% of them are professional and the remaining 40% are like me, they are walking around and vaping (laughter). 20% among them are students.	Buying new device is comparatively less, the refill is more. Because if you buy a device, you will run it for 6 months to 1 year. In six months to a year, you are no longer need buying the device, you are just getting the liquid refill. Big mod devices can be repaired but not durable. And Pod-mod which is a charger device is not repairable. Suppose pod device customers come back after a month bec…	Those who are interested in quitting smoking. If you compare it with cigarettes, then I will say better test. It's harmful of course, not going to lie. It definitely hurts in some way. But compared to cigarettes, it is less harmful. I saw a UK scientist's research. He said it is 95% safer than cigarettes. Cigarette tar is very detrimental. If some of my younger brothers who have become adults, sa…	I brought all kinds of devices from China. Originally a USA and UK brand, but from there the product goes to China, where it is manufactured. And there are some Swiss ones that are made in Switzerland that are very expensive. But they don't come to Bangladesh now, they used to come earlier.	I brought all kinds of devices from China. Originally a USA and UK brand, but from there the product goes to China, where it is manufactured. And there are some Swiss ones that are made i n Switzerland that are very expensive. But they don't come to Bangladesh now, they used to come earlier.	(said slightly worried mind), I don't know that. Because no one will tell me how it's selling or we won't know.	One of my younger brothers used to buy juice from me, what he used to do was buy glycerin, vegetable flavor and some other ingredients from the market and make four juices from one juice alone at home. Later he would sell it. It is already being used by some people. Later, when he shared it with me, I forbade him from doing such things.	It doesn't come like that; you can order online. I will do the courier later.Roughly, outside Dhaka, because there are not so many vape shops, even though there is a demand among them, they do not get such a serv ice. Due to this, customers lose interest in buying.	I do email first when I have to order, and then I order via WhatsApp or Messenger after primary introduction with the manufacturer.	Online order and direct selling.10% comes physically. Since delivery is an option, many people want to visit the shop. I would say 20% in online. We have many in-shops customers.	Online cannot be promoted, tobacco products cannot be promoted through social media according to the sanction of the government. I don't know if it goes to foreign countries, but it doesn't go to Bangladesh at all. Very poor sails take place in online, mainly in physical stores.	I don't say, first I ask what is the needs and then I ask the customer, what do you vape for I ask. Either for the cloud or to break the habit of cigarettes. When they surrender, we show ourselves different products to them. See I told you in the beginning that there is harm in e-cigarette but it is less than cigarette. I tell those who don't know and those who know don't need to be told in advan…	See I told you in the beginning that there is harm in e-cigarette but it is less than cigarette. I tell those who don't know and those who know don't need to be told in advance. We tell people that it is also harmful to those who do not know.	I do not say, first I ask what the needs and then I ask the customer, what do you vape for I ask. Either for the cloud or to break the habit of cigarettes. When they surrender, we show oursel ves different products to them.Answer: No, I don't see. No, we don't promote at all, honestly. If possible, we give a little review of the product, if there is a bad site for any product, we show it if possi…	No. I have seen many pictures uploaded on Facebook. No. Reviews are given by customers on our Facebook page and not on our Google website. I have closed reviews on Facebook.	I do not give any written statement about vape or this kind of products. But when someone new come. I told you in the beginning that there is harm in e cigarettes but it is less than cigarettes . I tell those who don't know and those who know do not need to be told in advance. We tell people that it is also harmful to those who do not know.	I used to get it, now I don't get it.When a new design or model of product comes, they would give a new model along with the previous product model. Said that a new one has come and please check the device without cost.	Society people don't do disturb, but the government stopped it once in the middle a long time ago.	I want to, but if everything is fine, then in that case. Because after a few days, if I want to open a new branch, then there is a lot of cost. Currently, our shop is in a relative's house, so the rent is a little lower. And if there is a new shop, then there are decoration bills, current bills, and advance payments. If we open a new shop here, we have a plan to have an aquarium worth 5 lakhs. Ov…	Income is very low now. Sometimes, businesses run so well, and sometimes, they get tough. However, I’m satisfied to do business.	I want to but if everything is fine then in that case. Because after a few days, if I want to open a new branch, then there is a lot of cost. At this moment, our shop in a relative's house due to which the rent is a little lower. And if there is new shop, then there are decoration bills, current bills, advance payments. If we open a new shop here, we have a plan to have an aquarium worth 5 lakhs.…
2	It is basically a battery attached device and there has found a chamber filled with different flavor. When someone make smoke it produce a lot of smoke with great fragnace.	The main difference between cigarettes and vaping is the liquid, brother. In reality, brother, people use virtual eras as a fashion statement. Clouds from vaping are denser than smoke from cigarettes. It can be seen in videos; people meet up somewhere and create clouds with their vapes; this is considered attractive. That's it, brother.	Brother, even rice can be harmful now. Every single thing has its side effects. Apart from the side effects, there's nothing specific about these items, brother	The younger generation uses it most. Teens aged 18,20 or 25 come here more frequently than others. Some find it fashionable. People from other ages come too, but the teenager seems to come more for buying vape. The object seems pretty interesting, they grow curiosity and one brings another. This is how they come	If it's banned, brother, there's nothing we can do. We won't do anything against the government. If other people stop to selling, then we also stop to sell.It is not in our hands. But you see alcohol is legal, cigarette is legal. Then why only vaping be banned? Cigarette is harmful. People consume that even knowing it. Even if the Government bans us, we have nothing to do, whatever the government…	Those who are teenagers, I mean 20,22 years old. They consume you know.Those who are over 30, are mostly smokers. They use vaping to abstain from smoking. People of this type mostly come to me. Some people come and tell me I want to quit smoking and suggest me some flavorful vape. Some come here to buy vape due to the scent and flavor	Brother, the age range is generally between 18 to 24 years old. Because people in the virtual world are now into it. Those who are active on the internet, who upload photos with clouds on Facebook, it's a trend, brother, to go viral	Brother, it depends on usage. If I have the financial capacity today, I'll buy one today, and I'll buy another one tomorrow because my father has a lot of money. And you see, brother, consider my salary; if I spend 4,000 Taka on a vape, then I can buy a new one after six months. (Very confident and straightforward.	These products create clouds, for the passion, brother. And you see, if a married man wants to smoke but his wife doesn't like the smell, he can't smoke inside. With vapes, there's no bad odor. Now, I'm using a strawberry flavor, it has a beautiful strawberry flavor. My wife likes it now; she says, 'Okay, you can use this, it doesn't harm anyone.' This is the preference, brother.	I bought this from a big retailer. He imports this product from abroad and then supplies it based on our needs. When we have out of stock. We call them and give the order .	I ordered it from Chokbazar. The supplier come and give us the amount of product as per our demands.	You can find them in New Supermarket, Mirpur, Elephant Road, and Bashundhara City. Vapes are now sold in every shopping complex as an essential item, just like rice and fish. Sometimes using vapes makes everyone look smart.	No replica is not possible. Everything is a Chinese product. China makes for Asia continent and Europe USA they have their own.	Yes, brother, we get them from many places. In this age of social media, even people in Mymensingh know about it. If those who sell there raise the prices significantly, they bring them from Dhaka, thinking they will make a profit	I said it before once. I donot import. I bought this from a big retailer. He imports this product from abroad and then supplies it based on our needs. When we have out of stock. We call them and give the order .	We sell both offline and online. We sell them both on bicycles and in shops.Customer comes. It is not that they come regularly, new people come too. Customer buys from where they find it, you know it is available all over Bangladesh now. If they feel good about someplace, they buy from there. The regular customers also come.	Not clear about it when analyzing (No, brother, we don't do wholesale. However, occasionally, like with one of our customers in Sylhet, who purchases from us twice a month in bulk, making a profit of 100-150 taka for each vape sale is not possible in wholesale. In that case, we make a profit of 5 taka. When they buy 150 pieces at once, then there is a separate profit.)	They don’t advertise products offline through posters or similar advertisements.Only on Facebook and YouTube for review.	When customers come, we provide them with options, explain it nicely. We discribe wich product will be good according to their prefarence.	Not at all. We only tell the basic information. In most of the case, customer know about the product. So, we do not need to promot our products.	No, brother, currently YouTube is your platform for giving reviews. We mainly operate through reviews. For example, we recently reviewed Jellybox, and we set the Google price at 2600, but we sell it for 2400. We offer discounts on each product	No. Actually we donot give any leaflet or other things to customers. But you may see there is a poster infronts of my store on a product which was newly launched	No, brother. Bengalis give gifts when something is not sold in the market. But there is a high demand of vape and other products like this. So we do not need to offer any gifts to customers.	There are no objections from the administration regarding vaping products. As we only sell the legal ones, brother. We do not have any problem from the police or other things.	Brother, in terms of sales, there's only one calculation. If we can reduce the prices, we can sell more. Because not everyone can afford to buy vaping products at all prices	Brother, we were content even when we sold it for 5 takas, Alhamdulillah. Even if we sell it for 10 takas, Alhamdulillah. We were satisfied before the ban came into place, brother. I am do my buisness sincerely. So, how much I earn I am satisfied with it.	I have a plan to open a new store in a big shoping complex. If I can do it, it will change the full scinario of my buisness. I am waiting for that time
3	It's just the flavor oriented device. It produces so much flavorful smoke which is inhale by the individual. It looks like so amaizing to see.	It's different, bro. It's just the flavor, those who use regular normal cigarettes will not get satisfaction from it. That's just a little flavor. The difference… it is lighter than normal cigarette smoke, but it has not yet come to Bangladesh that way. Bro, I also smoke normal cigarettes as well as e-cigarettes……but normal cigarettes are better. I like normal cigarettes, and vape is just smoke.	Many say that e-cigarettes are more harmful than normal cigarettes. Everyone says it.Yes, but less than normal cigarettes.Because e-cigarettes contain less nicotine and the amount of nicotine can be controlled.	People of young age smoke it more. People aged 20-35 years.	Alhamdulillah if it stopped. It's not my main business, the government will just shut it down and I'll leave it slowly. If I stop, I will lose 2/1 lakh taka, but many people who have 10/15 crores of business, will think about these things.	Small children also come... children below 10 years also come (one other person from the side), we have fewer here, go to the shop in Kurmitola and many school and college students come to buy e-cigarettes.Actually bro, kids get interested in e-cigarettes by seeing others using them or seeing e-cigarette devices. And the boys and girls of Dhaka are a little more updated...for this	Students come here very often. Students are modern, and they trying to go with up to era. Addittionally, working people also come. They generally come here at the evening and night after their office.	It is not fixed. When the juice is end or the device is broken, they come here to buy new one. Sometime it takes two month or sometimes it's a year.	They mainly use this device for so many reasons. Someone who wants to quit cigarettes. Now, many people who want to show smartness and fashionable and make videos on TikTok using this device.	Half of our goods come from abroad and the other half we buy from various vaporology shops in Bangladesh.	Our maximum goods come from China. About 70% of our products come from china and others are come from around the world.	Gulistan, there are many shops in Gulistan bro.People of that place have more money, our people here have less money. You have to understand it, and you also have to understand that there is a strong relationship between the e-cigarette business and its location.	I don't know that brother. It may happen. Nothing is impossible here, everything is possible. Can also make. If you want to see them, then you will have to walk around the streets of Chawkbazar, Jinjira.	No brother, oh brother ……!!! (slightly surprised). I myself have brought goods worth 56000 taka, this is not my main business. Assume that one is sold a day.	No bro, it will take a lot of money to import them, let's say fifty lakhs, and our e-cigarette business is one-two lakh taka...and actually it's not our site...you see our business is cosmetics, e-cigarette is our side. business	We mainly sell our products directly to our customers. We do not sell these devices in other ways like online or social media.	As I said before we sell directly to our customer, We do not wholesale our product. But if some one sold many device at a time we try to give some discounts them.	Don't tell them what is bad and what is good, if you tell them they will mind. I tell them, bro, “Vape is good”. I won't tell…!!! , I will say, it's my business and that's the point.To increase its sales…online pages need to be opened, posts need to be made, and they need to be boosted. There are complications in them, brother….. the complications are not too much……the complication is that we hav…	To increase its sales…online pages need to be opened, posts need to be made, and they need to be boosted. There are complications in them, brother….. the complications are not too much……the complication is that we have to give more time to it. In fact, brother…. the sale of any item depends on marketing, if the marketing is good, the sales will increase.	There's really nothing to say here, sales of e-cigarettes depend on the quality of device and juice. It's new... we don't really know anything about it.	No, actually, we have not seen anything like that. We re not doing this also.	Don't tell them what is bad and what is good, if you tell them they will mind. I tell them, bro, “Vape is good”. I won't tell…!!! , I will say, it's my business and that's the point.	No bro……!!!, more bro if any device is broken it's my loss, they don't even take them back	Obstacles are there, even in the field of cosmetics there are obstacles. There is no fault for us brother, we buy and sell them and earn some money. If someone imports it and gives it to us, then it is not our fault. But our product is original, there is no adulteration.	“To increase its sales…online pages need to be opened, posts need to be made, and they need to be boosted. There are complications in them, the complications are not too much, and the complication is that we have to give more time to it. In fact, the sale of any item depends on marketing, if the marketing is good, the sales will increase.” [R04.016]	No brother, I am not satisfied because I do not understand them. My business need to expand. Currently, I have not sold so many devices in a day.	We do not really think about it much, because... it is not our major business.
4	E-Cigarettes don’t contain tar. It just contains some flavor which is really nice to inhale. There has a battery attach to this devices.	The difference…(sigh)……normal cigarettes contain tar; this one does not. Normal cigarettes contain much more nicotine, and these contain less nicotine.	Customers say that e-cigarettes do not taste as bad as normal cigarettes. And Bangladesh doesn't have that kind of lab anymore, there is one in the USA, they have tested it and put it on the market. So the different pages of the USA have said good things about vape, but not bad things.	Not able to deal with	If the government closes it, I will do other business. What to do if it is closed. There is no lack of business in the world, there is a lot of business in God's world, if the government closes it, I will do another business. If it closes, there is no problem, there is no lack of business. And I am a small one and those who have big businessmen will think about them.	Brother… all types of customers come here… but we don't sell to kids anymore… in fact, semi-adult customers are the best… people aged 25 to 30 come more. Older people also come like 40-year-olds. Most come between 25-30.Many come alone and many come in groups.	Maximum are university students and employees. These two groups are frequent users than others.	No, he does not come here to refill, why come to refill…!!! (with a little smile), they refill themselves. Maybe when one juice runs out, they come here to get a new one, but they don't come here to refill.	Like, ………( pauses a bit) ………normal cigarettes have a bad smell, e-cigarettes don't have that. Then it may be that the damage is more in normal cigarettes and it does less.	All my juices here are from America and all devices are from China.	All of our devices are from China. We import maximum of our devices.	Most shops are towards Mirpur, towards Dhanmondi, there are more shops in these areas.	I don't know if it is in Bangladesh or not but maybe in China. Dhaka Newmarket and Street Shop sell clones/replicas, they seem to sell Chinese juice. I am selling American Juice.	No one comes from outside Dhaka. They are order these device through online or over phone. And we handover these diveces by courier.	No, no brother, I do not import. Others import.No, no, no (laughing loudly) Why should I bring it from Cowkbazar…!!!! These are not Chowkbazar’s, Newmarket’s products brother… (Laughs out loud).	Online orders were less and more in-store. In most of the sell, customers come to our shop in person and they buy this. But some people order it online.	We sold our products both offline and online. People who know about the product they naturally come here to buy.	I only post about our product on social media and display this in our shop. People come here and buy these products.	No. People who come here to buy e-cigarettes come after making all kinds of decisions.	No brother, on Facebook, only posts that I have them, here only people who know take it and no one else takes it, people who don't know don't take it.	No… (smiling) I have never seen an advertisement for e-cigarettes.	No brother, on Facebook, only posts that I have them, here only people who know take it and no one else takes it, people who don't know don't take it.	(with a little smile) No, no brother. Those who import it may get it.	No brother. We do not face any obstacle or problem here. We can easily sell our devices.	If I want to increase this business, I go to another good location, I go to a good shopping mall, etc.	Brother, everyone's sales are not the same, and everyone's profit is not the same, there is a matter of location. And profit in them is limited. And these are not grocery stores that have many customers, 5 customers in a day becomes hard. I am not satisfied with this business so far.	If I want to increase this business, I go to another good location, I go to a good shopping mall, etc.
5	E-cigarettes use synthetic nicotine. And it's vaporizing, so it doesn't seem that problematic. It's size is also different here according to the device. It is for taking salt nick (showing the device he was holding it is for taking salt nick). Higher mg it is available at most 30 ml in Bangladesh.	Regular cigarettes contain raw nicotine, end tar, which is mostly...more harmful, lung blackening, etc., etc. But synthetic nicotine is used in vapes. So, it doesn't stay in your blood. Not that it is 100% safe. There was some drawback: the water can get stuck in the lungs. Blockage is the main problem. But it's better than cigarettes because if you see something burning, it's harmful. And it's v…	There was some drawback, the water can get stuck in the lung. Blockage is the main problem.There are health hazards, not that there aren't. But it's too low comparing to cigarettes. As you are taking harm, so take less. As such it is a health beneficiary for you.	All groups of people use this device. Among them, most use them to stop taking cigarettes. They quit smoking and switched to vape. They started from higher mg to lower mg, and now they just smoke casually.	They have tried. But we have powerful people. We have our own doctor who fights for us.We will fight to continue it. Because I know cigarettes are bad. Now if the government of Bangladesh wants people to die by smoking cigarettes, that's fine. We will try our best. (Confidently answered)	Among them mostly stopped taking cigarettes. They quit smoking and switch to vape. They started from higher mg to lower mg and now They just smoke casually.	Students are less. If we say about students, 20% of our customers are students, and most of the customers do jobs. We allow strictly 21+ here. We do not do it for business, like profit mainly. We are doing this to provide the service. 5% out of 100% are lady customers.	It depends on the uses and frequency, brother. It's different from person to person. Some come after a few months and someone after a year; it depends on their uses.	If I say, then the reason is flavor addiction. Nicotine addiction is less here, and flavor addiction is more. Having a mango flavor in your mouth all day feels a little soothing when you have an apple flavor. So, there is the main thing: flavors. They come back for the flavor.	Most of our devices come from abroad (USA). After importing this devices it has been distributed all over the country.	We import by ourselves (said two times). Yes, only from USA, USA, authentic stuff, no fake stuff. We do not sell any fake products in our store.	Gulistan (Replica), Dhanmodi is famous for its availability in Bangladesh. In this area, you can find many enriching shops with various products here.	No, it comes from China. But also added that some roducts of Gulistan also availabe. If you take them, you will not get cancer, or direct death.But available on the street. Available even if you go to the store, you will get it at the maximum store	Yes! We have many customers in Chittagong. They actually like recently, in last month two customers came from Chittagong and took 50k plus products in just one day. Around 30-40% outside Dhaka.	All from the USA. We have only one link, we can't bring it from another place we want . The device is also made in China, it is not made in the US. The device is made in China and goes to the USA.	Online order and direct selling.10% comes physically. Since delivery is an option, many people want to visit the shop. I would say 20% in online. We have many in-shops customers.	We also sell our devices online; anybody from our country can order these devices. After their payment, we delivered this device to our customers through courier services.	No, there are only Facebook page. Ad can be given, but there is a risk of banning the page. My friend has a page and he sponsors for advertising in it. He do by false marketing, likes “Delivery Hobe”. “TANBIE”, “fire extinguisher” are used for advertisement (show a device and says it's a fire extinguisher). In addition, Customer satisfaction. That's flavor addiction. If we can bring better flavor…	No, we don’t motivate. Those who come here are already motivated. (Another owner named Nobel arrives. The person we were talking he said to Nobel to continue the rest. But we request him to continue as we are talking with him from the beginning)	We don't do that type of things to make sale. Most of our marketing is done by our customers. Because, if the product is good, you will tell 5 more people. So, we don't need to do that kind of marketing. Do you see any advertisement? Like you were talking about your friend who advertise? -Yes, I have seen ad of another shop. So, what are normally written in advertisements? -It has catchy titles. …	-Yes, I have seen ad for another shop. So, what is usually written in advertisements? -It has catchy titles. Like a few days ago “BARBIE” came out. For this, they made a picture with “TANBIE?” with the picture of the vape.	We do not give any written advertisements to our customers.	No. Sometimes, we find cartoons that are cut outside. Two juices are taken by importers.-No. We don't do that. Very rarely, like when we feel that customers need to be happy because they made us happy, we give a 10% discount. If someone provides us with this type of review, good or bad, we offer discounts to them.	No. Sometimes we find cartoons which are cut outside. 2 juices are taken by importers.	Customer satisfaction. That's flavor addiction. Suppose we can bring better flavor, than it will work better. We all need to work on there because if the customer is satisfied, we will all benefit from them.	Yes, I am pretty satisfied with my business. I hope it will increase in the upcomming days.	t will be extended inshallah if we get everything good if the country's state remains normal. We have so many plans, brother. We will try to accomplish it if everything is all right.
6	E-cigarettes come in various shapes and sizes, including pen-style vapes, pod systems, and larger box mods. This device make smoke which is inhale by the individual.It is beautiful looking if you light a cigarette near anyone, they think badly about them. If you do vape people don't think it is bad. It is seen that many have quit smoking due to vaping.	The harm is the same, but people don't say anything due to its sweet smell, that's it. Let me tell you something: people eat these things to forget the pressure from smoking. They do vape when they can't live without smoking. I have many who have left cigarettes after coming to vaping. Even though I use vape too, it is not like cigarettes. There is no addiction. After vaping someday, you can deci…	No, I have done a check-up of my whole body a few days ago. I have no problem (Smile on his face)	You know like the younger generation uses it most. Teens aged 18,20 or 25 come here more frequently than others. Some find it fashionable. People from other ages come too but the teenager seems to come more for buying vape.	It is not in our hands. But you see alcohol is legal, cigarette is legal. Then why only vaping be banned? Cigarette is harmful. People consume that even knowing it. Even if the Government bans us, we have nothing to do, whatever the government tells us is final. Then we will stop selling that.	You know like the younger generation uses it most. Teens aged 18 to 24 come here more frequently than others. Some find it fashionable. People from other ages come too but the teenager seems to come more for buying vape. The object seems pretty interesting, they grow curiosity and one brings another. This is how they come. Those who are teenagers, I mean 20,22 years old. They consume, you know.	Sometimes one brings another. One friend brings another friend. Customer comes. It is not that they come regularly, new people come too. Customer buys from where they find it, you know it is available all over Bangladesh now. If they feel good about someplace, they buy from there. The regular customers also come.	It depends on their vaping amount. Some come after 1.5 to 2 months. It varies actually. Some people use it more then others.	Yes. Those who are over 30, are mostly smokers. They use vaping to abstain from smoking. People of this type mostly come to me. Some people come and tell me I want to quit smoking and suggest me some flavorful vape. Some come here to buy vape due to the scent and flavor. I think most importantly people are using vaping as a substitute for smoking. It is beautiful looking if you light a cigarette …	There is no option for that. These companies are foreign companies. In our country no vape is produced, vapes come from outside countries. We have no authority over this matter.	Friendship market, 10 no. Lane. You can find more information regarding vaping there. They buy thousands of pieces.	You will find it mostly in the Chalkbazar. If you want to see new types of vapes, you can visit Chalkbazar. They do wholesale there. Friendship market, 10 no. Lane. You can find more information regarding vaping there. They buy thousands of pieces.	No replica is not possible. Everything is a Chinese product. China makes for Asia continent and Europe USA they have their own.	They come from everywhere. Right now, these are sold everywhere. Shops outside Dhaka have cosmetics, electronics, and watches even if they have vape now.	I donot want to talk about it.	I just don’t buy them when I am completely sold out. If I need 1 or 2 pieces I go and buy them. These are not cheap products you know, that I will buy so many. If I need 1 I will go and buy one.	I mainly sold this device in offline. But sometime I had some call to purchage this devices over phone then those person first give me money over bikash and I currior these products to them.	Facebook has ads. You can see reviews if you want. Then you can see videos regarding vape. If someone wants to vape you can't forbid them.	Normal cigarettes have smells. Maybe that causes them problems. Their wives may scold them for smoking. If they use vape, they won’t have any problems. At home, they can use vape too.	The thing is online and offline are different. Online selling can increase the selling. If people see advertisements, they like to buy more products that's it. I can't do more than this in this matter. I am not someone on an administrative level.	Facebook has ads. You can see reviews if you want. Then you can see videos regarding vape. If someone wants to vape you can't forbid them.	I do not give any written statement about this. I had not anythings to give away to my customer. They already know about it	The thing is, vape is now sold at large. No need for them to give discounts. The wholesalers buy them from foreign countries. If they buy them at a cheap price, they can give some discount. Getting a discount from the company is not possible. These are for limited profit. We don't have too much scope to give discounts.	Never. I had no problems in the past. Many people I know who are in the administration also use vape. Even yesterday a renowned person bought a vape from me. Nobody doesn't have any problem I guess.	The thing is online and offline are different. Online selling can increase the selling. If people see advertisements, they like to buy more products that's it. I can't do more than this in this matter. I am not someone on an administrative level.	Brother the sale is completely dependent on Allah. I have nothing in my hand. Whatever the sale is I am happy. Even if I couldn't sell a single product, I have nothing in my hand. Every business is struggling right now, mine is too.	The thing is online and offline are different. Online selling can increase the selling. If people see advertisements, they like to buy more products that's it. I can't do more than this in this matter. I am not someone on an administrative level.
7	Electronic cigarettes are battery-powered devices used to heat liquid into vapor for inhalation.	You will not get the bad smell like normal cigarettes in e-cigarettes. Or you won't get the bad flavor that comes with smoking a cigarette here. We should follow UK or USA lifestyle but we follow Indian lifestyle where e cigarette was banned.	There has some limitted sideeffects of e cigarettes on a individualls. Everything has a bad effects now a days but it's impact is so less then other traditional cigarettes.	All types of customers are now in this running situation. Those under 18 are not our customers. People who know about e-cigarettes thoroughly are the main customers. Those who smoke two packs of cigarettes daily are the main customers.70% boys and 30% girls. Female customers come from the age of 18 to 40 years.18 years to 60 years. In case of male customers, 18 years to 60 years. Sometimes the an…	While other tobacco companies are selling cigarettes with 20% tax, we are selling e-cigarettes with the same tax. British American Tobacco has released a 2 ml e-liquid, which is priced at BDT 600. This means you will spend BDT 600 in a day. The cost of buying British tobacco liquid is over fifteen thousand a month. The Bangladesh government wants a tobacco-free Bangladesh, but it is never possibl…	All types of customers are now in this running situation. Those under 18 are not our customers. People who know about e-cigarettes thoroughly are the main customers. Those who smoke two packs of cigarettes daily are the main customers.People from all professions come, only those who understand the difference between cigarette and e-cigarette are come. People from various professions like doctors,…	Female customers are typically between 18 and 40 years old, while male customers are usually between 18 and 60 years old. Occasionally, we may have customers who are 80 years old. Recently, a customer who was having trouble walking around took a portable pod device.	I generally restock my devices about once a month. I purchase a good quantity of devices that I have sold over the month, and when the stock is close to running out, I buy new stock.	To get rid of smoking habit. e-cigarettes offer flexibility in nicotine levels, allowing users to gradually decrease their nicotine intake.The variety of flavors available for e-cigarettes can also be a significant factor.	USA and China. I order device from China and liquid from UK and USA. Liquid is also available in China but we do not import.	I order device from China and liquid from UK and USA. Liquid is also available in China but we do not import.	It can be called Mirpur. Because there are over 10 shops here. Along with Dhanmondi.	Yes, in New Market.Fake liquid is available in Old Dhaka. They are made in China.	Almost a high percentage of people come from outside of Dhaka to purchase these pod devices. Some people place orders with us online and we deliver the products through courier services.	I order device from China and liquid from UK and USA. Liquid is also available in China but we do not import.	I generally sold these devices both online and offline. I sell them directly to customers through various channels.	we sold that device both offline and online. Online sales is so high. In many cases,s we have beentakingiordersders othe ver phone from differpartsparts of our country. I handed over the product by delivery. On the other hand, when someone comes to buy the product in person. He can try and buy the product	There are different flavors, there are different types, we say these things. Or when those who don't understand it needs to be explained.	It is less harmful than smoky cigarettes. Many western countries prove that it is less dangerous then conventional cigaratees.	There are different flavors, there are different types, we say these things. Or when those who don't understand it need to be explained.	No. we do not give any kinds of ads regarding selling our products. The person who need this products come normally to us.	It is less harmful than smoky cigarettes. It is well known to everybody who want to purchage them.	Yes, In some cases we offer discounts. On the other hand, we do not provide any of these offers to our consumers in general.	No, no. I have not faced barriers since starting of this business. This business is now expanding so fast in the city area	There are cash-back offers, and it would be nice to have them. Sometime I give some extra discount on our product according to the products. Wewant to sell more device as we can	Yes. I am satisfied with with buisness. As there I feel no pressure to run this buisness. And I can make good amount of money by doing this buisness.	I plan to open new branches of e-cigarettes throughout the major markets in Dhaka city. Although I currently don't have the necessary funds to execute this expansion, I am committed to moving forward with my plan once I have the financial resources.
8	E-cigarettes are devices that heat a liquid to create an aerosol, which the user inhales. This process is often referred to as vaping.	It's very different from cigarettes. Because cigarettes contain burning tar, chemicals, and nicotine the cigarettes that are with you are also harming you. And there are not many negatives to e-cigarettes. If you think of anything negative, it's the nicotine you can only say. The reason for nicotine here is that if you do not have nicotine with you, your cravings for cigarettes will not be satisf…	Health impact means side effects. Rice also has a side effect. It's good to use as little as you need and wrong when you use more. If it is used a lot, there will be a cough problem. Yes, there will be a problem; if I am vaping for 24 hours for no reason, then harm or the water can be splashed in the lungs. And there aren't many negatives to e-cigarettes. If you think of anything negative, it's t…	Actually, it is difficult to tell how old someone is by looking at their face. There are people of all ages, but from 20 to 60 or 70.	It is totally up to government. We have nothing to de here. But in my opinion, think government will not close this buisness as it going well.	Very few come and below 18 we do not allow. Actually brother, it is difficult to tell how old someone is by looking at their face. There are people of all ages, but from 20 to 60 or 70.	Below 18, we do not allow.3-5% are female customers. People from all professions come. Like, we see a lot of students who is now read in university and colleges are come here. And some people who are work are also come here.	I can't say it for sure bro. Because this is if I could see the total cell and say, I don't remember that. In fact, our shop is very old, only those who have bought before come back, they don't buy new devices, so such devices are not sold, like today 4 to 5 have been sold, sometimes more.You actually have to buy a bottle to refill. And I don't remember how many refills are done. It's like 5 or 6…	It costs less to quit cigarettes, gracefully, economically. It means you will spend a little at first and then no more. It helps to customer to make an idea on basis of using it.	But the devices are all from China and the flavors are all from USA and UK. Nothing happens in the country.Brother, I can't tell you about the business, I can tell you about the shop, but I don't know the news outside the shop.	Regarding the shop, I can tell you everything that happens inside the shop, but everything that happens outside the shop is handled by Tanmoy Bhai(owner). Online or bringing products, he deals with everything.	You generally find this shop on dhanmondi, new market and mirpur. This place is surrounded by so many shop like this. One can easily find this vap shop easily there.	Yes, available. There are many replica devicesce you found near the footpath and others shops. Mainly they sold this product in low price which is pressure for us	Medium, mostly bought online. Physically bought and taken away, first came once, then the relationship is established, after that he would buy online.	He did not want to share any news outside the store because he was the staff of this store. Naturally, he did not want to share anything related to the income and import mechanism of the store for fear of losing his job)	We sold this according to the customer demands. When someone order in online we sold it online media and we also sold direct like in person sometimes we also wholesale our product	Not on YouTube but there is a Facebook page. I do it occasionally. After a time period I run a adds or two adds into my facebookpage about a new product.	Yes, we had an offer to customers a few days ago.there are whole devices and mystery boxes are arranged but no gift is given.	First you need to have an idea about it, know how to use it. If you don't have an idea, then we teach you how to use it. Electronics devices are then to be told about usage.	E-cigarettes are less harmful than smoke cigarettes. We agree with the statements that e-cigarettes are less harmful or have more bad effects on the body.	Not on YouTube but there is a Facebook page.No, (but I saw that many small 4 to 5 banners were seen on that floor of the shop). (This exchange did not appear in the recording)	poster: 1.Keep calm and vape 2.Forget the mistake, remember the lesson.	Not able to deal with	No, I don't feel any pressure or restriction. Even the Bangladesh Air Force (BAF) uniformed person and Directorate General of Forces Intelligence (DGFI) are my customers.	trade license template (electronic product),Facilities: music system, ATM system, bkash payment, fixed price	Yes Satisfied. My buissness are now well now. I have earn enough money to run my family. That's why I totally satisfied with it.	Yes, various offers are open at any branch. But opening a branch takes a little time. Will it be good if the cashback system is developed
9	A vape device heats a liquid (often containing nicotine, flavorings, and other chemicals) to produce a vapor that users inhale.	These two things are completely different, and e-cigarettes are now fashionable. Many people use it for fashion. The flavor of an e-cigarette will not match the flavor of a general cigarette. General cigarettes can't be used everywhere, but vape can be used everywhere.	The damage is definitely. Vape is a thousand times more harmful than smoking. I think so myself, because I used vape. It has nicotine tobacco flavor, which directs heart attack, some flavors are ice flavor which brings cold, and sometimes it affects throat while using them continuously.	Younger generation come more offently. Some of these people use this device in very early stages which is not good for their health.	If they ban it, we will be at a lose. It will be Better if they don’t ban. It can be used by people of all ages. And cigarettes cannot be used everywhere. E-cigarettes can be used everywhere, smokers of all ages can use them. There is no obstacle. If you stop it, the bad people, the drunk party people, will get more addicted to other substances. If they vape, the risk will not be so much.	Younger buy more. Those under 15 years old come to buy more. Students mostly come within 15 years, and boys from good families above 20 years old come. 70% boys come, 30% girls are my customers.	Younger buy more. Those under 15 years old come to buy more. Students mostly come within 15 years, and boys from good families above 20 years old come. 70% boys come, 30% girls are my customers. Many girls are my regular customers. 5-6 girls come to buy regularly. Alone comes less in a group. 7/8-year-old children from school come in groups. Today one friend came to buy, tomorrow he will bring an…	the customer comes after a month after 5000 tension is over. one comes every 3 months to change the coil. If you pull more, the coil wears out quickly. Depending on which puff. 15 puffs or less users come to refill more often. And those who use puffs of 2600 or above have to come less. Fewer puffs last longer. They are affordable. 700-1000 rupees. low budget customers have to come more often. Eve…	It has become a direct fashion. Everyone wants to try. People from 7/8 years to old age take vape from me.And most want it to quit smoking. Most of them will quit smoking after vaping.But the harm of vaping is more than cigarettes. Vaping costs more than cigarettes.A friend of mine bought a vape and I will buy it too. They buy vape out of like.	I donot want to talk about this matter. It is something a hidden matter of my buisnesss.	We get them from Chawkbazar. After watching tiktok videos, we get vape from the wholesale shop there.	There are many famous vape shops in Mirpur 10,11. There is zero vape before Dhanmondi 32. These place are famous for this different types of vapes.	There are good and bad of Vape, different prizes according to the budget. The same can not be copied. so there is no duplication. There are fake-original flavors.(Shown: 3 same flavors in 3 prizes. 1st one price is 600, 2nd one price is 250, and 3rd one price is 150 taka.)	They come here but very rarely. I think in the village areas this device is not yet so much popular where in Dhaka you will find people frequently use this devices.	Imported directly from China. Wholesale shoppers of Chawkbazar have direct links with China dealers. They go to China and collect goods. It comes in a box but the devices are separated by parts.They don't buy online. However, there are some who advertise online, such as students for part-time jobs. I have 5/6 customers who buy from me and then sell online. They buy with 250 taka from me and sold …	I don't import from outside. I don't sell online. My known customers send me pictures, I just bring them. I have more than 50 customers on WhatsApp. The price is reduced. I don't do any posts by myself. They are time-consuming. My sale in the store is huge. And it is keeping me busy. Where is the time to make videos?	Long ago I had a Facebook page called "Gazette King" where I posted pictures. Now I don't run it. My shop sale is more than the page. Those who have free time can browse the page. I don't have that time.	No, we don't offer any. I just say I will sell it at low price, even if I take the flavor I will sell it also at low price.There was a separate display case for vape on one side of the shop.A customer was shown an interesting vape device that looked like a pistol.	We do not need to give motivational speeches to sell. Those who know this devices are good and healthy are normally come here.	It has to be said brother (in a deep voice). because the customer will not understand which is good and which is bad. Flavor, device, price, and quality are different.It's better than smoked cigarettes, I usually say.If the smoke is more, the quality will be better. If the coil is damaged, you can change it here. You will get liquid of many flavors, I will keep less money, its quality will be bet…	I already said we do not do this.	No (Smiling). I have never seen an advertisement for e-cigarettes.	No, we do not offer any. I just say I will sell it at a low price, even if I take the flavor I will sell it also at a low price.	Earlier there was a little trouble, now there is no trouble. Police used to make trouble 5/6 months back saying they cannot be sold. But currently it is fine now.	I want to increase vape more, only vape will be on the whole display. I will sell all items of vape. I will increase the shop more. If it seems convenient, I will also sell it online, there is a wish.	Yes I am satisfied with my shop Alhamdulillah.vape selling is a different thing. There the profit is more.this product you saw a while ago, I bought it for 750 taka, if I can sell it for 1200 taka, then I have a lot of profit. I will sell it for 2500 taka, I bought it for 1800 taka.	I want to increase vaping more, only vaping will be on the whole display. I will sell all the items of vape. I will increase the shop more. If it seems convenient, I will also sell it online, there is a wish.
10	It is a power device that helps to inhale different flavors with the inhalation process. This device has a battery, a liquid compartment and others part also.	The difference between smoked cigarettes and e-cigarettes is stark. The cigarette we burn is smoke. And the vape we see is no smoke at all. When we heat water, it becomes vapor; vape is such vapor. If we have a cold, we vaporize vix or menthol in hot water, it is also vape. Boys should understand this more because we have sprains that don't get wet even if we smoke cigarettes all day, but they ge…	Everything has side effects. As a result of using liquid, there will be no infection, but water accumulates in the lungs. Therefore, you need to exercise, and drink water. You need to play sports. We tell the customer this.Many say it is damaging the lungs but it is water. But there is also harm in it. It is chemical. Some chemicals we can inhale, and some are actually bad for our health. Fruit-f…	Once the mother of an inter-student came to the shop saying that her son could not study without vaping. Another time a 15-year-old boy was coming and we told him to start vaping after a few days. Later the boy's mother came and argued that I will buy it for my son why should you have any problem.	Vaping has been banned in India. Apart from tourists from foreign countries, if an Indian citizen is caught vaping, they will be jailed for two days. Banning is ultimately no solution. They should Also ban smoking cigarettes simultaneously. and only then generations will be benifitted. But vape is an alternative to cigarettes. Vape is a way out to quit cigarettes.	Due to the environment, now school-going children come during tiffin breaks and smoke cigarettes in tea stalls. They don't play sports like we used to do in our time. Friends, chatting, and mixing are more common nowadays. And ten people in the chat are actually ten different people. If one smokes a cigarette, others will be influenced by him. The other eight will smoke the next day. Cigarettes a…	Our customers are between 20 and 30 years old. Sixty percent of customers are between 20 to 30 years and the remaining 40% are senior citizens. All of the senior citizens are professionals. Some are students, some have small businesses. 95% boys and 5% girls come. Many come out of curiosity to know what vape is all about. They come in groups of two or three.	Devices are around two to three daily sold, while Juice 10-12 daily sold.We do not refill here. We have disposable category here as an alternative to pods. Pod device requires the purchase of juice. The juice is refilled, when the juice runs out, you have to throw it away. We can sell 100ml juice in 30ml containers.Comes to change coil and refill. There is no refill in 3 ml, or 2 ml juice.30 ml o…	In the era of social media, everyone knows that cigarettes are harming you. For example, my uncle used to smoke cigarettes continuously for the past 8-10 years and had chest pain, chest heaviness, and chest pressure. Everyone told him to vape, but he didn't want to vape because it was young people's thing. After one day of vaping, he gave up smoking completely. Vape uses glycerine and PG. Glyceri…	Many big companies bring cigarettes to Bangladesh. Vape is not imported that way. Officially you can't import any vape product. That's why vape import tax is very high. Many times the goods get delayed, if the goods become stuck, I have to pay the daily inventory charge. If the goods are delayed by a week, it is my total loss. If goods remain stuck for a week, I will have to pay the inventor's ch…	These devices generally come from the USA and China. Sometimes it comes from other parts of the world like europe, japan etc.	Dhanmondi, Mirpur, Nikunja, Baridhara are hotspots. You can easily find all of the devices of the e-cigarettes in those places.	But apart from the authentic products, clone products are available in the Round Square under the footover bridge and in Newmarket with budget money. We sell 100 ml at 1800 to 2400 taka. They sell 30 ml for 300 taka, which we can't imagine. Replica juice does not come from other countries, and they are made in our own Bangladesh. Made in Jinjira and sold in Chawkbazar. The whole thing is distribu…	Online demand is increasing. Once upon a time, we greatly sell those products in hand. But now, in the time of digitalization, all things have been shifted.	Earlier it used to come separately, now it is common, so direct import is done. From abroad, the company sends goods directly to Bangladesh.we have to do a CNF. Then the goods can be claimed. There is no code.We outsource some things ourselves. Ordered again with the help of importers. To keep goods running, products must be taken from all sides. Import cost is very high. If we import, we need to…	Online order and direct selling	The store sells more. Yes, Facebook and Instagram. The page is mainly for online delivery of parcels. No videos are provided on YouTube. Supply via WhatsApp and home delivery online. We deliver via Instagram only if someone comments on the product's picture or gives a personal message.	sometimes discount is given. Not on a program or product basis. If a customer comes for the first time, if he says, then he will be given some honor. Some discount is arranged. If the customers are given gifts, the shop will disappear. (laughter)No, there is no vape company in Bangladesh yet. I do not advertise myself. Sometimes I give reviews on Facebook.	Promotional Canvas: • Coil it, wick it, juice it, vape it. • Eat, sleep, vape • It's glamorous on film but it's not glamorous, waking up and smelling vape like an ashtray. • Keep calm and vape like an ashtray. • More stronger, more tasty • Under age 18 is prohibited 3. Promotion with cartoon pictures	If the customer is confused, I help him. It is mainly in the case of juice, many times they are dependent on us. so we suggest the juice by asking their preference. It has to be said sometimes	Voltbar, beard vape co. Company promotional sticker. These are common adds that has been used in the body, store and other places	Promotional Canvas: • Coil it, wick it, juice it, vape it. • Eat, sleep, vape • It's glamorous on film but it's not glamorous, waking up and smelling vape like an ashtray. • Keep calm and vape like an ashtray. • More stronger, more tasty • Under age 18 is prohibited 3. Promotion with cartoon pictures	No, I donot find this kind of activities like giveaway the products or something like that	No. Full support. I have not found any barriers or restrictions to running this business. Even no govt. Agency are come to stop us as they know we are doing quite good works	Desire to grow business. There is a desire to open some more branches. I am waiting for the place and enough money. When everything will be my control I will start it	Alhamdulillah. I am satisfied with my selling. I can easily maintain my livelihood with the money that I earn from this business.	First we have to create the market, we have to expand the business, then we have to do the promotion. Now it is late to bring the product. But when everything will be regulated by an official organization, everything will be under supervision, then there will be demand. I will get the product quickly. Then the market will be created.
11	E-cigarettes offer a wide range of flavors, from traditional tobacco to fruit, dessert, and beverage flavors, appealing to diverse when someone inhales the smoke.	Vaping is now a craze among the younger generation because there is no smell, no fire is needed, you can puff anywhere, and there is no bad smell. For this, the directors of many big banks, and army persons are also thinking about it now. 18ml of a vape contains 25 to 50% nicotine, but a cigarette contains more nicotine, so the nicotine level is lower, and smoker cigarettes have higher nicotine l…	I have not yet heard of adverse effects, and we cannot identify any specific population at risk. There are some general negative effects on the respiratory tract like coughing.	We cannot identify any specific population at risk. It causes some negative impact in all group of people	I will start another business. So I will not be in so much trouble like others. I will then expand my those businesses into this place.	Mostly corporate people come here and some university students come. Those who are varsity students come together with five people and in the case of corporate clients two or three people come together.	Most of our customers were between 22-30 years old. The ratio of boys and girls was 50/50. At our store, we do not sell vape to anyone under 18 and this is strictly followed by us. And if we think he is under age, then we check his NID.	A customer comes after 20 to 25 days to refill. A lot depends on the coil in case of device. Depending on the coil, which customer comes in 15 days, which customer comes in one month, which customer comes in ten days. It basically depends on the device whether it is mod or pod.	First of all it can be puffed anywhere. The main thing is that in a cigarette you have to take it until it is finished but in case of e-cigarette you want to eat now, you take two puffs and then put it away and since cigarette has a wire but e-cigarette does not, this is a main reason. This cigarette comes mainly for less smoking.	Our Juices come from the USA, Devices mainly from China, Malaysia and Disposables mainly from the Philippines, Malaysia US, the UK	We mainly import, we do not buy anything from the country. Our Juices come from USA, Devices mainly from China ,Malaysia and Disposables mainly from Philippines, Malaysia US, UK	Mirpur, Dhanmondi, Mohdpur, Banani, Khilga, and Gulshan। are the top places for e-cigarette availability. You can find many shops in there.	Replica means disposables devices, there are some clones of disposables in Bangladesh. There are several clone products available in Newmarket, they import them from China.	A good number of customers come from outside Dhaka. We have some clients who buy vape from us through our Facebook page. Demand outside Dhaka is like 20 %। If the customers who are outside Dhaka know about the genuine product, they come and buy the product or device. Later, if they want coil or juice, they order online.	I don't know anything about import	We sold our products in two ways. The first one is offline means in person and the second one is online. In older times most of our selling was done offline, but now it switches online.	We first take a picture of the product and post the picture with the product name and quantity. Not to mention the prize.We do not have a separate deliveryman, we deliver parcels to Pathao.	There is no discount in our shop, but all the new ones that are coming offer discounts. They are doing promotional promotions for their shop. Buy five products and get one free.	When a customer comes to us, we first try to understand his preferences and why he wants to vape. If he comes to quit smoking, we help him choose juice.	We have never heard such a statement. We only give correct information regarding the topic.	We do not serve any ads, but have seen ads on various Facebook pages or Instagram.	No, we do not spread or give any written statement to increase our sales.	No. We do not any giveway to our customers. The customers who need this device naturally come and get this devices.	No, we are now paying taxes to the government. I haven't encountered any obstacles in that regard yet.	There is no action. It mainly depends on the availability of the product	I am not satisfied with my sales. My profit has been coming from other businesses. There needs to be some change in my business.	There is no action. It mainly depends on the availability of the product. If we can get the product at a low cost and give the customers on low price then our business will be booming.
12	When it comes to devices, first of all you need a battery. It will need its own management system, which we call Power IC. A firing system is required in addition to the power IC. We call those your coils. The quails will fire; the juice will be given to them. And if we say in the case of e-liquid, to catch the case of e-liquid, you must have four. Frist has PG, VG, flavoring and your nicotine. T…	The difference is only one. That is, this(Cigarette) is giving you nicotine, and that(Vape) is giving you nicotine. This(Cigarette) is giving you smoke; that (Vape) is giving you smoke. The difference is in its flavor. There(Cigarette) is less variation in flavor, here(vape) is variation in flavor. And besides the first thing is that nicotine does not cause problems in our body. Our main problem …	The lung cannot be properly expanded. Because of that our stamina decreases. So exactly, this tar is not created in the case of vape. There is a flip side of vaping, which is storing water in your lung. So, one thing I have found is that no matter how much I vape, if I can keep the nicotine under control. If the nicotine level is kept under control, there is no problem of any kind. However, if on…	If I take the age group, I will take those who are 19 to 25, not those who are 21 to 23. Even between 21 and 23, I would not say 21 to 23. Here I will say 18 to 23. 18 to 23 why should I say (phone call) ….. So if I'm going to say, I'll say those who are between 18 and 23. They are more likely to have problems.	If the government wants to ban, I definitely won't say no. Government will decide which is better. Now the government can stop it if it doesn't feel profitable. Because the first thing of the government is that it has no headache if it does not get any money from here. When the money is coming, it is the government's business that govt. gets a certain revenue from here. How profitable is this rev…	If the age range can be done, then I would say those who are between twenty-one and twenty-three. They are using it maximum for show off and for fun. And those who are above that, they use it for a little enjoyment, for refreshment. For example, if someone is bored with smoking cigarettes, everyone has an alternative choice to quit smoking. After quitting, each person has a different target. Like…	Definitely the working class will be more. As it turns out, It is different from place to place. It has been seen in maximum places that there are some badges who go in groups and some badges who go alone. So it depends. But yes, it's fifty-fifty if you catch both. This place is pretty much where you are vaping, sitting with a person as well. Sometimes this thing becomes a hangout. Yes, everyone …	In using disposables, if someone is a heavy user he comes in roughly 20 to 25 days and if someone is a moderate user, he comes in roughly a month. As for refills, they are above 20mg which are salt based, higher nicotine ones. And those below 20 mg, these are free based, lower nicotine. So here at Lower Nicotine your minimum quantity is your minimum 60 ml. And above 20mg salt based ones are 30ml.…	The first reason behind this is that they consider this thing to be safe by using it by themselves. They didn't have any problems. And as the way we told them to use it, they definitely follow that. By doing so they enjoyed vaping.	It is mainly from China, USA. Which will basically be a product of USA, you can bring it directly from USA or via China. Or some products like disposable came from China. So they are directly shipped from China to Bangladesh. If the shipment is in Bangladesh, just collect the shipment from there and stock them in the shop. There is definitely a medium here. Because in Bangladesh, we all know that…	It is mainly from China, USA	In terms of availability I would definitely say Dhanmondi. And if you say in the case of use, then in that case I will say Gulshan or Banani.	It is not regional. It basically sells within the customer base. As seen, if I take a little towards the old side of Dhaka, maybe Jatrabari or Syedabad. So those who live there would like to know that they can vape reasonably within the low range. So there are not only reasonable people, there are also people who take three or four juices at a time as a hobby. So it will depend on who, which pers…	Yes, there is. There are many vape shops for vaping in Bangladesh now. So definitely not everyone can import. After Dhaka if I say a fairly vaping center you can say Chittagong. So there are many vendors in Chittagong who come from outside and take it. But now that Chittagong has become established, it almost means that those who started at First Bridge are their own known vendors. They are colle…	To be honest, I myself do not know the import process. Why don't I know? Because the owner of the shop is basically looking at this total thing. And I'm here for total customer service. In addition, if any kind of import is needed, I tell him directly, that brother, I need this device, this is needed, these are the ones that need to be imported. I mean, he is doing it like this. He is basically t…	By online, we do business through our Facebook page …… and here is physical shop. We have our own system(delivery system). Many people are doing it through Redex, many are doing it through Pathao delivery.	By online, we do business through our Facebook page. We also have a website. But if it is in the case of wholesale, then it is normal to talk on the phone. So roughly you can catch these dealings through WhatsApp or over phone.	Yes. It's more or less, everyone does it. Nothing like that. Anyone who has any stock, is taking pictures and just sharing them. Just this. Because the way our vaping thing is, we don't need to make it lucrative here. The people who see the product we have, many people know the value, that's why they buy it. Like after a long time, I have a juice of vanilla custard tobacco, it was taken by quite …	We generally talk about the fetaure about a new device to our customers. When we disclosed everything thn the customer decided they will buy it or not.	No, I will not say any such slogans or statements. Slogan base statement we will give when we protest it. We have no need to protest. We are doing something good. If you want to join us, you will join. There are many anti-alcohol protests, but there are a few people here who are basically anti-alcohol. So we don't have slogans for these things. Our cell building is not about cell growth. We are p…	Every shop has signage outside. Like we have Vape In (shop name) logo outside in large form. So, we keep all branding up to the shop. Yes, there is a review system. However, this culture has not yet developed in Bangladesh.	People don't post product details that much now, unless it's a second hand selling post. Maximum people know about vape, in that case I have given the name of the product and the flavor of the juice. If they want to know the rest, they can search on Google. And what flavors are there, in the same way devices are also known.	We don't need much publicity. People already know who really use this device. People are now so smart if they go to youtube they easily find the related information there.	Till now, I haven’t face any types of any obstacles. Everythings seems fine to me and for our buiness so far.	I will say only one strategy and that is to create awareness among people that cigarettes are a problem. Definitely I will not raise awareness because my cell will increase, I will raise awareness so that people can stay away from the harmful thing called cigarettes.	If I say satisfied, in which direction? The reason is from several aspects. If I say from the customer's point of view, yes, Alhamdulillah, I am satisfied. And if I say from the business side, from the business side, I would definitely like to say yes, to make its import in Bangladesh a little more fluent. I hope we all have fun doing business if it’s fluent.	Definitely, maximum of us actually came into this business as a hobby and till now the business remains a hobby. The current situation is that everyone has multiple businesses, so it seems to sit here from hobby. There is one person here who is looking at the sell and everyone else wondering by hobby. (Not reflect the whole senario as he says he came this business from hobby)
13	Harmful, I said harmful than cigarettes. That niquid (liquid) is there. It will be good if you take it with puffed rice. There is no harm if you take it with puffed rice. The liquid looks sticky, very bad smell. Very bad liquid, very bad liquid.	* Everything is harmful, brother. Almost Everything is harmful. Which has no harm? Smoking cigarettes harm, drinking alcohol harm, Smoking cannabis harm, where harm is not present, tell me? (smiles) *- No, there is harmfulness, brother. Whichever you take is harmful. If you shift from one brand to another, there is a chance of harm. -There must be harm. It's the charge current, like one is taking…	Have no idea about this. If I take it, the smoke comes out, that's it. It has a bad effect also. brother. Whichever you take is harmful. If you shift from one brand to another, there is a chance of harm.	The students of school, college, and university are the most risky users. Many university students, like Dhaka University, Jahangirnagar University, and others, frequently use this.	I say Alhamdulillah, I would be happy if it banned. It would be better to ban alchohol. What is the benefit of banning? Stop weed first. This is nothing. (13:52)	*- Everyone don't take this regularly. Suddenly one out of 100 people use it. Sometimes don't use it either. Rich kids take vape. So, you have come here to take this (laughs), rich kids take vape (repeat). - Rich kids will takes vape, a poor person like me can’t afford to buy it. There is vape worth of 40k (said 2 times).	The age range is 15-16, the maximum number of people our age. Both boys and girls are using these devices. (Jobholder/Older Age) They don't even know what this thing is.	They just come once and buy one device. When this device has been broken or is not working, then they come to buy a new one.	So many people say that many people take vape to quit smoking. I have heard that doctors say it, the doctors say it (repeat). Some are taken for fashion. They came here because of friends' influences.	These products came from China. Every product that China manufactures this type of device. We just bring those and sell to our customer.	-Chwakette (from Chak Bazar), Factory is in Chwak.	Go to Mirpur, there is no shortage of vapes. Go to Mirpur, go to Newmarket, go to Shyamoli, there is no shortage.	- Yes, ‘Bangla’ is available. As I mentioned before in puran Dhaka there is place where these type of devices has been manufactured and sold.	- No, no one comes, the village people don't know about it.	- I can't say accurately.	direct selling	Apart from the store, do you advertise on Facebook? -No, I don't give Ads. Daraz gives ad. - Yes, everything is available in Daraz. Over 90% of goods are sold in Daraz.	I will sell it also at a low price. There was a separate display case for vaping on one side of the shop. A customer was shown an interesting vape device that looked like a pistol	If they want to vape, I say I have, if they don’t want to, I say nothing. - If they want, I show it to them; I say nothing if they don't want it. My opinion is, if you like it, brother, take it. The smoke will come out if you take it; if you don't take it, the smoke will not come out. This is just the approach. I don’t tell someone to buy. I don’t think it is good, take it. My opinion is, if you …	- My opinion is, if you like it, brother, take it. The smoke will come out if you take it; if you don't take it, the smoke will not come out. This is just the approach. I don’t tell someone to buy. I don’t think it is good, take it.	No. I have not seen any advertisements on social media like Facebook or YouTube.	No. We don’t know any written statement or something like it. We ordinally sell our product only	No, I don't know about this.	The vape is not really the main thing. It has become more fashionable now. Vapes are better than cigarettes (his older brother's reply).	We don't need that idea. We sell both goods. As our customer preference we sold our goods to them.	We are small, and those who come here are from the area. (His brother again asks about us; he was confused why we went)	Who knows about it? They buy it. Those who don’t know about it won’t take it. I hope everybody will realize it and then our business will be run at a good speed.
14	They are gadgets made of electronics. Strawberry is supposed to be here, but I'm unsure what ingredients it contains. We buy a juice that doesn't contain strawberry or mango. They made name-based sales.	What do I think, brother, this is more harmful. Those who do business will say a lot. You will sell a T-shirt, you won’t take the T-shirt unless it is good. - They are electronic devices. And strawberry, I don’t know which ingredients are in it, it is said that strawberry is here. The juice we buy doesn't have strawberry or mango. They sold by name. Not everyone will say this. Do you know why not…	Since e-cigarettes don't burn, users are exposed to less hazardous chemicals contained in cigarette smoke, making them generally thought to be less harmful than traditional cigarettes.	It is not surely told by a specific age group. All groups of people have come, but the young generations come mostly.	We have no problem. It is not our main product. And it won’t be fruitful if banning vapes, cigarettes can't be stopped. As we all know that cigarettes is very harmful than vapes.	It is not fixed brother. It depends on the uses of the customer. Who uses these vapes so frequently that they come generally after two months to buy a new juice. Some people come once in six months.	We have little kids here to buy it. Then, if I don't give them, they send adult people. It can’t be sold to them. If I give it, their family will come to me and ask why I have sold it to them. My little brother can take it if he wants. But we don't sell directly to children. So, your customers who come here, you said, are younger, or this type of boy. They bring friends. Someone keeps friends sta…	Brought from me, it tastes good, it has flavors. Those who take from me (the device), first buy and then go to Mirpur. I don't have many products here, If they go to Mirpur there are more.	As they are addicted to it, many people understand that if you take it, you can quit smoking. Many people think that if I take it, I can quit smoking. But it won’t work. If one does not give up from mind, this won’t work. It doesn't feel good after taking it. They turn back to cigarette smoking. - People's use is increasing. I have said earlier that people want to quit cigarettes. The price of ci…	- Chawkbazar, brought from Chawkbazar.	Yes, everything has to be brought. - No. I have a medium, if you give them money, they give goods from Chawkbazar.	I say, you will find in Newmarket, in Newmarket you will see small glass shop, the vapes are showed in the glass. There were more availibility before. Now it has been reduced. Do you know why it is reduced mainly? This is for the children.	Maybe brother. But I know it is not made in Bangladesh. I don’t know much.- No, no brother. Not one or two, many goods are available in Chawkbazar. Even if 100 products come, 90 are from abroad.	Sometimes, we have found customers outside of Dhaka. Because of social media like Facebook and Instagram people in our country now know about this product.	The sellers of Chawkbazar import this. They import or buy from black, they know that.P7	We directly sell to our customers. There has no other medium between us.	No, we mainly sold our products in person in our store. But we have a vision to sold it online in very soon.	No. We do not advertise our product. It is well known by the customers.	- No, no, no. I give to those who want to buy. It is not a thing to offer. Many people want it. If you don't smoke cigarettes, can I force you? Who needs it, they search for it. They ordered me, is there any better product here? Can’t you bring this model?	Not able to deal with	No, I don't give Ads. Some online sellers like Daraz give ads. Many big online stores make promotions to sell their products.	No. I am not doing this kind of work. Some time in some facebook group I have been seen this type of work.	Do they have one customer like me? There are thousands of customers. We just bought one piece; many customers take 500-600. These goods are well sold Newmarket, Old Dhaka,	No, they don’t know about it; what is it? It comes with a classy look who use this device. You can feel the vibe after using it.	What is it to increase? Who knows about it, they buy it. Who don’t know about it, won’t take it.	How satisfied are you with it in your store? (Slang) As long as I can't sell, I am unhappy. (laughter) Is it your loss to buy? -Yes, loss, brother. It cost 1200tk. If I could sell it, I would have 12 toys. How to sell? Don't you try to sell? - I will sell this if I can’t sell it, I will use it myself. (laughter) I will use it someday…	People's use is increasing. I have said earlier that people want to quit cigarettes. The price of cigarettes is higher than vapes. Buy a vape, they smoke, then they keep it. There is no system to keep the cigarette.
15	Not able to deal with	The difference between a normal conventional cigarette and inside it, according to my way of thinking, addiction to cigarettes and addiction to it is the same but the thing that harms cigarettes is what we or most Bengalis know that harms cigarette nicotine. Nicotine does not harm, nicotine is addictive but it does not harm, it only contains nicotine but when the cigarette is burned, tar is produ…	I'm doing research for my age. No damage to my age. The thing is actually eventual damage. There is an effect on everyone. It is normal, it will be. (Another person who was with him) Not all customers have a headache about it. What is the reason, you have diabetes, the doctor told you not to take sweets. Now you go to the store and eat that sweet.	Not able to deal with	No company Direct Bangladesh can do ya for now. Many people were appealing to open dealerships in Bangladesh but they did not get permission.	Bro, I'm doing research for my age. No damage to my age. The thing is actually eventual damage. There is an effect on everyone. It is normal, it will be.(Another person who was with him) Not all customers have a headache about it. What is the reason you have diabetes? The doctor told you not to take sweets. Now you go to the store and eat that sweet	Small children also come but we have fewer here, go to the shop in Kurmitola and many school and college students come to buy e-cigarettes. Kids get interested in e-cigarettes by seeing others using them or seeing e-cigarette devices. And the boys and girls of Dhaka are a little more updated.	Hey bro, depending on how fast they eat, there are many people who want to eat variations, they take two or three at a time, or many people eat the same juice for a month, and many people eat it for two months, and there are many people who have no news after taking one juice. Depends on the customer.	I think, the reason liking it more than normal cigarettes is that what we think is the worst part of cigarettes is the cigarette smell. When I smoke a cigarette before I go anywhere I think about the smell coming from my body. For this one thing, people prefer it, my addiction has also reduced, plus the bad smell that people see when a boy smokes a cigarette has reduced a little.		The production is in China, but it is assembled in the same place, and the juices are mainly produced in that country. The devices called disposable, which are one-time use, are mostly in China production, and the packaging and the rest are in other places. The product has many types of packaging because one is from Malaysia, one is from the USA, and one is from the UK.	Dhanmondi and new market are famous place for the collection of different device of e-cigarettes.	A lot.In Bangladesh, these production facilities have not been developed so far, but there are three types of production of a product in China, replicas and originals, but there are rules for detection. Each device has a protection QR code on it that can be understood if someone scans it. We all try to root the device but sometimes we get stuck. It is because we are cheated because people now kno…	Many people are now coming to buy this device outside of Dhaka. People now know about products like vape and other devices because of the internet.	The production is in China, but it is assembled in the same place, and the juices are mainly produced in that country. The disposable devices, which are for one-time use, are primarily in China production, and the packaging and the rest are in other places. The product has many types of packaging: one is from Malaysia, one is USA, and one is from the UK.	From different places like Malaysia, New Zealand, New York, USA, UK. Exactly where the stuff is available, all have different variants because it's from New Zealand, juice has some from USA, UK,The production is in China but it is assembled in the same place. The juices are mainly produced in that country. The devices that are called disposable which are one time use are mostly China production a…	t depends on how long it takes to get it. When I order a product, when we see that this product has entered Bangladesh, we order another product because after entering Bangladesh, this product is stuck for at least one month to two months. It is intercepted by the CNF agent at the airport in Bangladesh because it is a vape-related product. Earlier we could import it as an electronic product but a…	That depends on me. I ordered how much, how much arrived, how much I sold. The company has no headaches. In the case of the company, you place the order, when you take the product from their office or, from godown, it is over.	We motivate our customers. We motivate people who think they are smoking a pack of cigarettes a day and come and say that they want to quit smoking, so they are coming to buy the device. So some questions are made, we don't know about the rest of what we try, if he has the dedication to quit, suggestions are given accordingly so that his health issues are reduced. For example, regular dame vapes …	If a customer takes them, he will come again and again to get a refill or to get another new device, but we do not start him with this for the first time who wants to quit cigarette addiction. Give him a suitable device that is not one-time use, then he eats as he is. Besides, if someone comes, brother, I don't smoke cigarettes, vape feels good, so that I will take it, and then I say to them, don…	Brother, there is no headache about increasing or decreasing sales. “Alhamdulillah” for what is sold, because our business is considered this type of business, we could not run any Facebook page legally or even if we run it legally, we cannot give any post because it falls under tobacco item and promoting any item of tobacco item is not legal in Bangladesh so far. So the number of customers we ha…	No, as many posts as this type I see, they are all in the group. In different big groups all talks about shop	To promote our devices, we have been giving some devices to our customers. They need to review this product on online groups and youtube. It helps to boost our business.	No, nothing like that. They are a company. There are many new brands. They just send us testers (samples), and tell as to take that, if you think it is suitable, your customer base will like it, you can order, like that.	We have to go through many hassles. This is why we want to stay hassle free. In addition, tax, VAT, we all give timely. Because I can't bring a product without paying tax. Maybe at the maximum, many shop owners do, when there is no product in the market, they go abroad, bring a few in their luggage, they gave the customers a few supplies, and the shop remains running. Most of the time what we do …	It is completely out of our hands to grow from a business point of view. Because we can't promote it, we don't have the ability to promote it. We want a product as we wish, but it is short in the market, we want brought it, it is not available. We have to bring products by choosing. There is also an investment limit. Then when the product arrives or not. We have nothing to do to increase. Now if …	Future plans bro, I will work as long as the business continues. As long as the brother runs the business.
