# Supplementary material for: Examining the e-cigarette scenario based on distribution, availability, marketing, and banning: A GIS-Based qualitative study in Bangladesh
Source: PLoS One. 2024 Nov 8;19(11):e0312802. doi: 10.1371/journal.pone.0312802 (PMC11548718; doi:10.1371/journal.pone.0312802)
Supplement: S2 Dataset — (XLSX) [file pone.0312802.s002.xlsx]

## Sheet: Sheet1
KII	1.1 Reasons for E-cigarretes usage	1.2 Adverse effectes of E-cigarrete	1.3 Distribution channel/ importation process of E-cigarrete	1.4 Marketing startegies related to E-cigarrete	1.5 Programs/interventions/Rules/policies	1.6 Suggested intiates to ban E-cigarrete	1.7 Challenges in taking steps towards E-cigarrete banning
1	Tobacco producers and traders worldwide are facing pressure and are seeking alternative business opportunities. They are considering shifting their focus due to concerns regarding issues such as tobacco farming, environmental pollution, and second-hand smoking. Many companies are looking into harm reduction and offering various flavors to attract consumers, particularly aiming at a young demograp…	I cannot discuss health risks because I am not a doctor. However, empirical evidence and the World Health Organization consistently affirm that it is harmful to one's health. There is no disagreement about this fact. The need to prove it in a new laboratory or asking non-experts about it is unnecessary. It is already scientifically proven that it is harmful. So, questioning its harmful effects is…	I am not sure about this. It would be beneficial to conduct research to identify areas with high concentrations, and GIS mapping can help with that. In Dhaka, the concentration seems to be generally higher. It is likely higher in areas with higher income, where people can afford it. This is just my observation. Perhaps it is more prevalent in affluent areas or in urban areas, and it seems to have…	Without regulations and with as many channels as needed, if there are no rules, then companies will do whatever it takes to reach the consumer. They are using important channels to reach young people, such as social media. During the pandemic, I heard that they have made home deliveries. Because there are no laws, they use every available method to attract consumers. I don't know how many methods…	There is no law, there is nothing. We tried to say, it should be banned. And the campaign is going on for 2-3 years… and the government has decided in principle, a draft has been prepared. Now it was supposed to be raised before this election in the cabinet, no, after the election we hope, if there is no major interference, it will be passed here and then it will be passed in the parliament. Ther…	There is no action, I said. The government is in principle. We have been agitating for a long time, and the government has taken it into consideration. It will be passed now. The pressure must be kept on so that those of us who are working on it continue the pressure until it passes. It should be a concern that tobacco companies or those related to their interests can't stop this. This is the pre…	Regarding the challenge of the ban, I said that those who are very normal, those who are associated with this business, those who are planning this business, and those who will produce it in this country, want this law not to be passed, maybe they will delay this law. They will do two things, first not to pass. Compromise will come in the second stage, weakening it a bit. What do you mean weak? T…
2	There is a perception among many people in Bangladesh that it seems that the damage is less. However, its spread is increasing in Bangladesh. By risk population, we mean the very young age. I say Adolescents and young, youth. Those who once had the traditional cigarette in the risk age. they take the e cigarette now to create a smartness. Now using such a cigarette among young people, they want t…	E-cigarettes definitely have health risks. However, it has controversy. Many studies have come out for and against. So there are two or three main ingredients in our cigarettes, such as cancer-causing ingredients called carcinogens that cause cancer. That's what's in cigarettes, that's scientifically proven. And there are some more chemicals, which you call juice or liquid is not natural. So when…	Those products are going to the district level or those products are going to the upazila level, definitely they have a chain, they have a business marketing group, they are doing it through them. They have done it. But I can't tell the business system completely. Or what process the business is doing.	We conducted a study on both male and female students at Dhaka University and North South University. They mentioned that they learned about smoking from their friends, and this led to an increase in cigarette use among girls in Bangladesh. It seems that tobacco companies are targeting girls through hidden advertising and sponsorship of events like folk song performances. By sponsoring such event…	Currently there is no law in our country about e-cigarettes. We hold press conferences, rallies, discussion meetings. Write the article. I do e-cigarette videos on YouTube. Our organization has a Facebook page called Tobacco Free Bangladesh. If you go there, you will see that we post about this cigarette. We also have a YouTube channel called DAM-Health. There we made a video about e-cigarettes a…	The first point is that India has halted the expansion of e-cigarettes, and our expansion is also slow. We believe it's important to ban the import, export, and trade of e-cigarettes. If we can ban both import and production, companies will start manufacturing them locally. This would prevent the products from reaching the market and the people. The Ministry of Local Government has issued Tobacco…	The first is that tobacco companies are giant companies. They have influence on everything from the policy level. So this is a big challenge. And their tactics are bad tactics, they create influence where there are policymakers to motivate them in different ways. So that's a challenge for us. Another big challenge that we face is that we policymakers need to look at these issues from a public hea…
3	E-cigarettes are primarily used by young adults, and in some cases, even teenagers aged fifteen to nineteen. This trend is especially prevalent among adolescents in Dhaka city, with a significant portion being university students from private institutions. We have also noticed an increase in smoking among students in private universities, indicating the effectiveness of marketing strategies and p…	The Center for Disease Control and Prevention (CDC) conducted a study in 2019 and found that several young people in the USA died due to lung and respiratory issues. They discovered that a significant number of these individuals were users of vapes and e-cigarettes. These products contain nicotine and other harmful chemicals. Since the impact of these products is not extensively researched, studi…	So, what we have observed is that no brand is currently directly operating in Bangladesh. It seems that importers are bringing in products out of their own interest. I noticed that the sales volume they mentioned is quite significant, which could mean that the brands are not directly involved in Bangladesh at the moment. Also, regarding tobacco companies, it's worth noting that Marlboro cigarette…	It seems to me that there is an increase in the presence of product placement in movies and dramas compared to before. There's a sudden rise in promotion activities. For instance, cigarettes used to be shown directly in Shahrukh Khan movies, but now the brand isn't directly displayed.These promotional activities are prevalent within our drama industry, where producers and directors receive paymen…	Unfortunately, there is no direct law or policy in Bangladesh to control e-cigarettes. When asked if there are any ongoing interventions or programs, the response was negative. While the National Tobacco Control Cell (NTCC) conducts two meetings, it is considered inadequate. Some NGOs have engaged in discussions with policymakers, but these efforts are seen as insufficient. The Commerce Minister …	I strongly believe that the government should take proactive measures to safeguard public health and protect citizens from harmful substances, as mandated in Article 18 of our constitution. However, it is disheartening to observe the lack of significant actions by the government in fulfilling these crucial responsibilities. In 2016, our esteemed Prime Minister declared ambitious plans to make Ban…	It seems that there are significant challenges related to industry restrictions. The Ministry of Health has tried to initiate changes to the law in order to protect public health. However, there is a lack of support from other ministries such as the Ministry of Industries, Ministry of Agriculture, Ministry of Finance, and NBR. It appears that these ministries prioritize financial gain over public…
4	The most vulnerable population in terms of using it I would say is the growing age group of boys and girls or adolescents who start using it because they think it's a new thing, a new craze, and it's available cheaply in the market and it's also being advertised through some sort of social media. That's why the Young Adolescence Group is creating an attraction and there are many beautiful shops i…	Exactly how much the risk will increase is unknown because so little research has been done on it. Exposure is understandable because nicotine and glycol are all present in vaping. Now, I don't have or haven't seen any research results recently about what causes this exposure. But the risk is there, just as second-hand smoke can cause harm. E-cigarettes contain many other chemicals. The number of…	I have never bought it (smiling), but I saw a shop earlier in Uttara. Now there are probably four or five shops in Uttara. This indicates that its network is growing. A couple of years ago, I used to see only one shop in Uttara. Now it is available in various markets around and even on the road and footpath. It has become very accessible and school children can buy it for very little money, but w…	The product is primarily marketed through targeted social media and online marketing, and is now available in various stores and markets. It seems to target young users, especially girls, aiming to make them feel empowered. However, using the product for just a few days can lead to addiction due to its high nicotine content. The marketing of e-cigarettes in supermarkets is not very noticeable, bu…	The importation of products with HS codes should be halted in order to control the distribution of e-cigarettes. Non-governmental organizations are urging the government to enact laws to regulate e-cigarettes as big tobacco companies are increasingly moving into the e-cigarette market. Some countries have already banned e-cigarettes, while others have implemented strict regulations, such as age r…	Firstly, we need to enforce a ban on e-cigarettes by law and ensure strict measures to prevent them from entering the country through alternative channels. It's crucial for us to remain vigilant within our families to ensure that our children are not affected by e-cigarettes. For those who seek to quit smoking, there are alternatives such as nicotine replacement therapy, which will soon be availa…	There are many obstacles or challenges.Legislation against tobacco or to control tobacco comes with many hurdles. We're seeing similar hurdles with e-cigarettes. Their first task is to delay the law or try gradually to remove the strong provisions of the law. Then, there are the designated smoking areas where you can smoke, we intend to band it that there will be no designated smoking areas. Anyo…
5	I told you first that the negative publicity of e-cigarettes, that is, the attempt to promote them as less harmful, as well as to say that it is a medium to come out of conventional cigarettes, is not true at all. If I give a quote, a Japanese study showed that compared to regular cigarettes, e-cigarettes are 10 times more harmful. Also, according to a study published in the American Journal of M…	I have mentioned earlier about health risks related to e-cigarettes. It is important to consult with healthcare professionals for more information. Currently, e-cigarettes are known to contain nicotine which is harmful to health. Additionally, substances like Propylene and Glycerin are also present in e-cigarettes and are harmful to health. Nicotine is known to be a cause of cancer, and tradition…	In retail Bangladesh there are some such as Vapor Society, Nicotine Delivery Distribution Association they have some front groups like this which import into Bangladesh. But they are also running this kind of misleading campaign by front group, press conferences are being held which are actually baseless mainly through them the dealers who are retailing through them are only available in Para Moh…	The increasing demand for retail sales has made products more accessible, including e-commerce and online marketing, especially since the COVID-19 era. However, there are ethical concerns about targeting young consumers for products like e-cigarettes. Additionally, there is a gender and profession-specific marketing strategy observed, with internal competition within the industry and potential im…	No, there is no finalized law and policy in Bangladesh so far. The Tobacco Control Act of 2005 has been amended once in 2013 having some loopholes. The revision work is still ongoing. This has been proposed in this amendment of the Act… Organizations working in the tobacco control community. As I work for people many other foundations work for people. Like the National Heart Foundation and Ahsani…	I want to emphasize the importance of controlling tobacco and emerging e-cigarettes in Bangladesh. Tobacco has been deeply rooted in our culture for a long time, and it's challenging to suddenly stop its use. However, with the Tobacco Control Act of 2005, we have taken a step in the right direction. Now, we need to address the emerging issue of e-cigarettes. E-cigarettes are a recent phenomenon a…	We are working in the larger interest and industries are working in the same larger interest. They want to expand their consumer market. We are for public health and safety, and they are for endangering public health. Of course that's why we have a pressure group or an opposition group, they are very strong financially and very strong in lobbying. On my part if I say that as long as I am in the l…
